# Supplementary material for: Clinical Impact of Sarcopenia and Inflammatory/Nutritional Markers in Patients with Unresectable Metastatic Urothelial Carcinoma Treated with Pembrolizumab
Source: Diagnostics (Basel). 2020 May 15;10(5):310. doi: 10.3390/diagnostics10050310 (PMC7277993; doi:10.3390/diagnostics10050310)
Supplement: Supplementary file 1 [file diagnostics-10-00310-s001.zip]

Archive with 4 entries (4 files):
- Supplementaly Files/Supplementary Figure 1.docx
- Supplementaly Files/Supplementary Table 1.docx
- Supplementaly Files/Supplementary Table 2.docx
- Supplementaly Files/Supplementary Table 3.docx
